# Supplementary material for: The archaeome in metaorganism research, with a focus on marine models and their bacteria–archaea interactions
Source: Front Microbiol. 2024 Feb 27;15:1347422. doi: 10.3389/fmicb.2024.1347422 (PMC10927989; doi:10.3389/fmicb.2024.1347422)
Supplement: SUPPLEMENTARY TABLE S3 — Results of the pairwise PERMANOVA analysis on Bray-Curtis distances within marine host sub-samples. [file Table_3.xlsx]

## Sheet: TableS3 intra-host permanova
Pairwise Permanova on Bray-Curtis Distance vs host subsamples (marine)		Archaea	Bacteria
Permutations: 999
Aplysina sham 19°C vs Aplysina sham	Df	1	1
	SumOfSqs	0.0004477285	0.0001086398
	R2	0.0406969	0.09935721
	F	0.2969638	0.7722268
	p-value	0.962	0.519
Halichondria WT June vs Halichondria WT Nov	Df	1	1
	SumOfSqs	0.002297192	0.001157996
	R2	0.172004	0.3413029
	F	1661882	4145188
	p-value	0.14	0.021
Mnemiopsis epidermis vs Mnemiopsis gut	Df	1	1
	SumOfSqs	0.001232072	0.0004165655
	R2	0.1908929	0.0442656
	F	1179652	0.463158
	p-value	0.36	0.915
Aurelia polyp vs Aurelia medusa	Df	1	1
	SumOfSqs	0.02834104	0.081433595
	R2	0.8599918	0.95570056
	F	4913953	3451784
	p-value	0.01	0.001
